# Supplementary material for: Radiological Assessment of Frontal Recess Cells and Their Association with Frontal Sinusitis Among Omani Subjects: A Single-Center Computed Tomography-Based Study
Source: Medicina (Kaunas). 2026 Feb 17;62(2):390. doi: 10.3390/medicina62020390 (PMC12943481; doi:10.3390/medicina62020390)
Supplement: Supplementary file 1 [file medicina-62-00390-s001.zip]

Archive with 1 entries (1 files):
- medicina-4020335-supplementary.pdf
